# Supplementary material for: AMPA-Type Glutamate Receptors Associated With Vascular Smooth Muscle Cell Subpopulations in Atherosclerosis and Vascular Injury
Source: Front Cardiovasc Med. 2021 Apr 20;8:655869. doi: 10.3389/fcvm.2021.655869 (PMC8093397; doi:10.3389/fcvm.2021.655869)
Supplement: Supplementary file 2 [file Data_Sheet_2.xlsx]

## Sheet: Supplementary Table 1
	Gene of interest			BiKE Microarray Dataset
	Gene Symbol	Gene Name	Affymetrix ID	Mean NA	Mean CP	Fold change	P value	Significant?
	HS3ST2	heparan sulfate (glucosamine) 3-O-sulfotransferase 2	219697_at	5.1163	9.2661	0.856861	<0,00001	Yes
	HTR2B	5-hydroxytryptamine (serotonin) receptor 2B	206638_at	4.8269	7.2935	0.595514	<0,00001	Yes
	EGR2	early growth response 2	205249_at	5.2294	7.876	0.590818	<0,00001	Yes
	CHRNA1	cholinergic receptor, nicotinic, alpha 1 (muscle)	206633_at	3.2598	4.8891	0.584785	<0,00001	Yes
	GLUL	glutamate-ammonia ligase (glutamine synthetase)	242281_at	4.9997	7.0497	0.49572	<0,00001	Yes
	SCG2	secretogranin II (chromogranin C)	204035_at	5.0086	6.9759	0.477972	<0,00001	Yes
	GPR18	G protein-coupled receptor 18	210279_at	3.002	4.048	0.431285	<0,00001	Yes
	EOMES	eomesodermin homolog (Xenopus laevis)	231776_at	4.9295	6.615	0.4243	<0,00001	Yes
	ADRB2	adrenergic, beta-2-, receptor, surface	206170_at	4.8038	6.424	0.419296	<0,00001	Yes
	TLR3	toll-like receptor 3	206271_at	4.1552	4.904	0.239041	<0,00001	Yes
	HTR7	5-hydroxytryptamine (serotonin) receptor 7 (adenylate cyclase-coupled)	236281_x_at	3.9754	4.421	0.153273	<0,00001	Yes
	CLDN11	claudin 11	206908_s_at	5.5422	5.1046	-0.118661	<0,00001	Yes
	ADRA1B	adrenergic, alpha-1B-, receptor	207589_at	4.1268	3.7647	-0.132489	<0,00001	Yes
	MAP2	microtubule-associated protein 2	210015_s_at	4.5939	3.9371	-0.222586	<0,00001	Yes
	NCAM1	neural cell adhesion molecule 1	217359_s_at	3.5933	3.0229	-0.249376	<0,00001	Yes
	ADRA2C	adrenergic, alpha-2C-, receptor	206128_at	6.6072	5.4868	-0.268074	<0,00001	Yes
	NGFR	nerve growth factor receptor (TNFR superfamily, member 16)	205858_at	4.8442	3.9019	-0.312082	<0,00001	Yes
	GRIK5	glutamate receptor, ionotropic, kainate 5	214966_at	5.6666	4.5082	-0.329932	<0,00001	Yes
	ADRA1A	adrenergic, alpha-1A-, receptor	211489_at	4.0983	3.1937	-0.359797	<0,00001	Yes
	HTR2A	5-hydroxytryptamine (serotonin) receptor 2A	207135_at	7.8571	5.9704	-0.396169	<0,00001	Yes
	ATP1A2	ATPase, Na+/K+ transporting, alpha 2 (+) polypeptide	203295_s_at	7.125	5.2535	-0.439611	<0,00001	Yes
	NPY1R	neuropeptide Y receptor Y1	205440_s_at	7.789	5.6451	-0.464439	<0,00001	Yes
	NTRK2	neurotrophic tyrosine kinase, receptor, type 2	221795_at	8.0331	5.2858	-0.603835	<0,00001	Yes
	CNR1	cannabinoid receptor 1 (brain)	213436_at	4.5598	2.9453	-0.630556	<0,00001	Yes
	GRM1	glutamate receptor, metabotropic 1	207299_s_at	3.0015	3.4018	0.180615	1e-05	Yes
	FZD2	frizzled homolog 2 (Drosophila)	210220_at	7.0229	7.7121	0.135057	2e-05	Yes
	GRIA3	glutamate receptor, ionotrophic, AMPA 3	1569290_s_at	3.7295	3.1895	-0.225652	2e-05	Yes
	NEFH	neurofilament, heavy polypeptide	33767_at	3.6683	4.3264	0.238055	3e-05	Yes
	STMN1	stathmin 1	200783_s_at	6.0924	6.7447	0.146744	7e-05	Yes
	BTBD11	BTB (POZ) domain containing 11	228570_at	3.4918	3.9557	0.179962	8e-05	Yes
	CDH2	cadherin 2, type 1, N-cadherin (neuronal)	203440_at	7.3584	8.2186	0.159501	8e-05	Yes
	ADRB1	adrenergic, beta-1-, receptor	229309_at	2.8305	3.3857	0.258397	0.0001	Yes
	GRIA4	glutamate receptor, ionotrophic, AMPA 4	238663_x_at	2.4851	2.6668	0.101806	0.00014	Yes
	GLS	glutaminase	223079_s_at	6.9842	5.844	-0.257139	0.00017	Yes
	PNMT	phenylethanolamine N-methyltransferase	206793_at	5.5765	5.1646	-0.110703	0.00019	Yes
	GRIA1	glutamate receptor, ionotropic, AMPA 1	209793_at	4.8642	5.89	0.276065	0.00043	Yes
	GAD1	glutamate decarboxylase 1 (brain, 67kDa)	205278_at	5.329	4.2156	-0.338127	0.00057	Yes
	SOX10	SRY (sex determining region Y)-box 10	209842_at	4.6299	4.1594	-0.154606	0.0006	Yes
	DLG4	discs, large homolog 4 (Drosophila)	204592_at	3.887	4.4727	0.202489	0.0007	Yes
	GRM2	glutamate receptor, metabotropic 2	208465_at	4.4738	4.1341	-0.113927	0.0007	Yes
	NPY2R	neuropeptide Y receptor Y2	210729_at	2.5267	3.3255	0.396317	0.00084	Yes
	OLIG1	oligodendrocyte transcription factor 1	228170_at	2.3884	2.7038	0.178944	0.00092	Yes
	GABRB2	gamma-aminobutyric acid (GABA) A receptor, beta 2	242344_at	2.636	3.3767	0.357264	0.00094	Yes
	MYT1L	myelin transcription factor 1-like	216672_s_at	2.5281	2.6825	0.0855246	0.00196	Yes
	GPR88	G protein-coupled receptor 88	220313_at	3.1352	3.768	0.265241	0.00312	Yes
	ALDOC	aldolase C, fructose-bisphosphate	202022_at	6.7143	7.0508	0.07055	0.00328	Yes
	GABRE	gamma-aminobutyric acid (GABA) A receptor, epsilon	204537_s_at	5.6767	5.143	-0.142442	0.00367	Yes
	SLC15A2	solute carrier family 15 (H+/peptide transporter), member 2	240159_at	3.2145	3.7446	0.220217	0.00407	Yes
	GRIN1	glutamate receptor, ionotropic, N-methyl D-aspartate 1	210782_x_at	6.1791	5.7877	-0.0944066	0.00429	Yes
	ACOT11	acyl-CoA thioesterase 11	1554938_a_at	5.1309	4.6721	-0.135141	0.0044	Yes
	SLC6A1	solute carrier family 6 (neurotransmitter transporter, GABA), member 1	205152_at	3.8564	4.7008	0.285652	0.00441	Yes
	MLC1	megalencephalic leukoencephalopathy with subcortical cysts 1	213395_at	4.1939	4.546	0.116305	0.00452	Yes
	NTRK1	neurotrophic tyrosine kinase, receptor, type 1	208605_s_at	3.3568	3.054	-0.136387	0.0048	Yes
	PAPSS2	3'-phosphoadenosine 5'-phosphosulfate synthase 2	203058_s_at	7.7965	8.3558	0.0999513	0.00498	Yes
	GRIN2D	glutamate receptor, ionotropic, N-methyl D-aspartate 2D	229883_at	4.2062	4.6896	0.156947	0.00508	Yes
	ALDH1L1	aldehyde dehydrogenase 1 family, member L1	205208_at	5.8177	5.4687	-0.089251	0.00557	Yes
	CHRNA10	cholinergic receptor, nicotinic, alpha 10	1568675_at	4.4801	4.2223	-0.0855018	0.00594	Yes
	CHRNA5	cholinergic receptor, nicotinic, alpha 5	206533_at	2.7755	3.0248	0.124092	0.00716	Yes
	SLC6A3	solute carrier family 6 (neurotransmitter transporter, dopamine), member 3	206836_at	5.5028	5.7641	0.0669295	0.00751	Yes
	HTR4	5-hydroxytryptamine (serotonin) receptor 4	207578_s_at	6.7856	6.4819	-0.0660596	0.00975	Yes
	SLC14A1	solute carrier family 14 (urea transporter), member 1 (Kidd blood group)	229151_at	7.3803	8.2436	0.159595	0.01439	Yes
	ADRA1D	adrenergic, alpha-1D-, receptor	210961_s_at	3.7628	3.4343	-0.131791	0.01579	Yes
	CDH1	cadherin 1, type 1, E-cadherin (epithelial)	201131_s_at	2.8814	3.4116	0.243679	0.01734	Yes
	ACHE	acetylcholinesterase (Yt blood group)	205378_s_at	3.4912	3.2455	-0.105282	0.01782	Yes
	GFAP	glial fibrillary acidic protein	229259_at	3.454	3.2777	-0.0755843	0.01793	Yes
	SLC39A12	solute carrier family 39 (zinc transporter), member 12	1553126_a_at	2.569	2.7025	0.0730877	0.01897	Yes
	GRIN2C	glutamate receptor, ionotropic, N-methyl D-aspartate 2C	210400_at	4.8159	4.6101	-0.0630074	0.02332	Yes
	SLC6A11	solute carrier family 6 (neurotransmitter transporter, GABA), member 11	207048_at	5.2473	4.9368	-0.0879991	0.02521	Yes
	GJB6	gap junction protein, beta 6, 30kDa	231771_at	2.6794	2.7838	0.0551456	0.02529	Yes
	CHRM4	cholinergic receptor, muscarinic 4	221357_at	4.5541	4.371	-0.0592026	0.02665	Yes
	SLC4A4	solute carrier family 4, sodium bicarbonate cotransporter, member 4	1554027_a_at	2.866	2.9775	0.0550629	0.02739	Yes
	MOG	myelin oligodendrocyte glycoprotein	214650_x_at	3.09	3.2278	0.0629444	0.02889	Yes
	HTR3C	5-hydroxytryptamine (serotonin) receptor 3, family member C	1553041_at	3.8743	3.6851	-0.0722319	0.02977	Yes
	ZMAT4	zinc finger, matrin type 4	219877_at	4.5945	4.4553	-0.0443853	0.03232	Yes
	NPY5R	neuropeptide Y receptor Y5	207400_at	4.4451	4.1944	-0.0837514	0.03955	Yes
	GAP43	growth associated protein 43	216963_s_at	6.1901	6.6512	0.103652	0.04245	Yes
	GRM4	glutamate receptor, metabotropic 4	210234_at	5.8307	5.5995	-0.0583711	0.0443	Yes
	GLRA3	glycine receptor, alpha 3	207928_s_at	2.3411	2.406	0.0394501	0.05179	No
	GABRA5	gamma-aminobutyric acid (GABA) A receptor, alpha 5	215531_s_at	2.9315	2.7484	-0.0930471	0.05845	No
	DDC	dopa decarboxylase (aromatic L-amino acid decarboxylase)	205311_at	3.6038	3.7405	0.0537122	0.06057	No
	GABRG2	gamma-aminobutyric acid (GABA) A receptor, gamma 2	206849_at	3.6109	3.7962	0.0721975	0.06241	No
	GPR55	G protein-coupled receptor 55	237559_at	3.6089	3.431	-0.07293	0.06247	No
	HES1	hairy and enhancer of split 1, (Drosophila)	203394_s_at	7.8096	7.3388	-0.0897045	0.06614	No
	SYN1	synapsin I	221914_at	4.733	4.5514	-0.0564445	0.06825	No
	SYN2	synapsin II	210247_at	3.9151	3.7632	-0.0570892	0.07146	No
	TTPA	tocopherol (alpha) transfer protein	210614_at	3.2909	3.4059	0.0495539	0.07863	No
	DBH	dopamine beta-hydroxylase (dopamine beta-monooxygenase)	206450_at	4.4585	4.26	-0.065705	0.08509	No
	GABRA1	gamma-aminobutyric acid (GABA) A receptor, alpha 1	244118_at	2.5533	2.6502	0.0537382	0.08638	No
	GABRG1	gamma-aminobutyric acid (GABA) A receptor, gamma 1	1552943_at	2.4527	2.5234	0.0409981	0.08799	No
	SYT1	synaptotagmin I	203998_s_at	2.5258	2.6293	0.0579384	0.08949	No
	KISS1R	KISS1 receptor	242517_at	3.3726	3.5037	0.055018	0.09075	No
	NTRK3	neurotrophic tyrosine kinase, receptor, type 3	206462_s_at	6.3392	5.8337	-0.11989	0.0914	No
	SLC25A18	solute carrier family 25 (mitochondrial carrier), member 18	1569793_at	5.026	4.8	-0.0663763	0.09154	No
	CHRNB4	cholinergic receptor, nicotinic, beta 4	207516_at	2.9645	3.0947	0.0620108	0.09226	No
	PRSS35	protease, serine, 35	235874_at	4.9776	5.5782	0.164349	0.09656	No
	GABRR3	gamma-aminobutyric acid (GABA) receptor, rho 3	234410_at	2.7434	2.654	-0.0477966	0.09836	No
	SLC1A3	solute carrier family 1 (glial high affinity glutamate transporter), member 3	1569054_at	2.7499	2.9183	0.085749	0.11363	No
	MBP	myelin basic protein	210136_at	7.8372	8.325	0.087112	0.11373	No
	SLC5A7	solute carrier family 5 (choline transporter), member 7	220722_s_at	3.5746	3.7453	0.0672995	0.11616	No
	HTR3A	5-hydroxytryptamine (serotonin) receptor 3A	217002_s_at	3.8838	3.748	-0.051348	0.11868	No
	SNAP25	synaptosomal-associated protein, 25kDa	1556629_a_at	3.3988	3.7488	0.141403	0.11883	No
	BMPR1B	bone morphogenetic protein receptor, type IB	210523_at	3.5405	3.3649	-0.0733895	0.12292	No
	HTR1A	5-hydroxytryptamine (serotonin) receptor 1A	221351_at	4.6903	4.5385	-0.0474646	0.12748	No
	CHRNG	cholinergic receptor, nicotinic, gamma	221355_at	5.0046	4.8697	-0.0394219	0.12995	No
	GLRB	glycine receptor, beta	244680_at	3.7364	4.0501	0.116309	0.13091	No
	AQP4	aquaporin 4	210066_s_at	2.6394	2.7293	0.048321	0.14	No
	GALNTL6	UDP-N-acetyl-alpha-D-galactosamine:polypeptide N-acetylgalactosaminyltransferase-like 6	1555273_at	3.299	3.4067	0.0463461	0.14474	No
	SLC17A6	solute carrier family 17 (sodium-dependent inorganic phosphate cotransporter), member 6	220551_at	2.9256	3.0216	0.0465802	0.14812	No
	GALR2	galanin receptor 2	211226_at	3.3558	3.2047	-0.0664674	0.1658	No
	GABRA2	gamma-aminobutyric acid (GABA) A receptor, alpha 2	1554308_s_at	2.5464	2.6021	0.0312173	0.16683	No
	CHRM2	cholinergic receptor, muscarinic 2	221330_at	3.1526	3.2848	0.0592634	0.16755	No
	SYT13	synaptotagmin XIII	221859_at	3.0853	3.2216	0.0623666	0.16917	No
	SLC12A5	solute carrier family 12 (potassium-chloride transporter), member 5	210040_at	2.8183	3.022	0.100678	0.18493	No
	DRD1	dopamine receptor D1	214652_at	2.9624	3.0552	0.0445004	0.18864	No
	HTR2C	5-hydroxytryptamine (serotonin) receptor 2C	207307_at	2.5632	2.6314	0.0378845	0.19745	No
	CLDN10	claudin 10	1556687_a_at	3.5781	3.7697	0.075256	0.20272	No
	SYP	synaptophysin	213200_at	5.3097	5.1288	-0.050009	0.20887	No
	ACSBG1	acyl-CoA synthetase bubblegum family member 1	206465_at	3.0716	3.1613	0.0415276	0.21103	No
	GRIK1	glutamate receptor, ionotropic, kainate 1	214611_at	3.4992	3.3835	-0.0485087	0.21142	No
	GABRR2	gamma-aminobutyric acid (GABA) receptor, rho 2	208217_at	5.2828	5.46	0.0475982	0.21323	No
	CHRNB1	cholinergic receptor, nicotinic, beta 1 (muscle)	206703_at	4.1167	4.264	0.0507191	0.22927	No
	DRD5	dopamine receptor D5	208486_at	4.5322	4.4158	-0.0375367	0.23059	No
	NRGN	neurogranin (protein kinase C substrate, RC3)	204081_at	7.54	7.806	0.0500189	0.23145	No
	RFX4	regulatory factor X, 4 (influences HLA class II expression)	1552809_at	3.0263	3.0921	0.031032	0.23215	No
	BSN	bassoon (presynaptic cytomatrix protein)	204586_at	3.2214	3.3381	0.0513394	0.23517	No
	HTR5A	5-hydroxytryptamine (serotonin) receptor 5A	221362_at	4.955	4.8258	-0.0381169	0.23803	No
	PAX6	paired box 6	205646_s_at	5.2223	5.3602	0.0376015	0.23878	No
	GALR3	galanin receptor 3	33579_i_at	5.3926	5.4986	0.0280833	0.24205	No
	SOX2	SRY (sex determining region Y)-box 2	213721_at	4.1638	4.0256	-0.0486969	0.24586	No
	CHRND	cholinergic receptor, nicotinic, delta	207024_at	3.849	3.7117	-0.0524036	0.24613	No
	VSTM2A	V-set and transmembrane domain containing 2A	230117_at	2.7299	2.7891	0.0309516	0.25282	No
	NEUROD2	neurogenic differentiation 2	1552953_a_at	4.6224	4.7208	0.0303893	0.25648	No
	GRIA2	glutamate receptor, ionotropic, AMPA 2	236538_at	5.8345	6.3535	0.122943	0.25895	No
	CADM2	cell adhesion molecule 2	1552752_a_at	2.816	2.8736	0.0292119	0.2592	No
	ASCL1	achaete-scute complex homolog 1 (Drosophila)	213768_s_at	4.044	3.9144	-0.0469918	0.25935	No
	SLC6A4	solute carrier family 6 (neurotransmitter transporter, serotonin), member 4	207519_at	4.3702	4.5355	0.0535623	0.26554	No
	TRPV1	transient receptor potential cation channel, subfamily V, member 1	219632_s_at	3.9664	4.0917	0.0448702	0.26631	No
	PPP1R3C	protein phosphatase 1, regulatory (inhibitor) subunit 3C	240187_at	4.2506	3.9378	-0.110277	0.27444	No
	GABRP	gamma-aminobutyric acid (GABA) A receptor, pi	205044_at	2.9229	3.048	0.0604624	0.2778	No
	GRM8	glutamate receptor, metabotropic 8	216256_at	4.1384	4.2186	0.0276912	0.28365	No
	CHRM5	cholinergic receptor, muscarinic 5	221347_at	3.7586	3.6427	-0.0451872	0.29425	No
	OCLN	occludin	209925_at	3.469	3.5676	0.040434	0.3061	No
	ADRB3	adrenergic, beta-3-, receptor	217303_s_at	4.5155	4.4145	-0.0326357	0.30668	No
	SLC1A2	solute carrier family 1 (glial high affinity glutamate transporter), member 2	1558010_s_at	2.85	2.9035	0.0268311	0.31085	No
	CHRM3	cholinergic receptor, muscarinic 3	1564339_a_at	4.2547	4.1407	-0.0391827	0.31121	No
	ADRA2A	adrenergic, alpha-2A-, receptor	209869_at	4.9941	5.3002	0.0858221	0.31173	No
	GRIN2A	glutamate receptor, ionotropic, N-methyl D-aspartate 2A	242286_at	3.6354	3.519	-0.0469486	0.31536	No
	HTR1E	5-hydroxytryptamine (serotonin) receptor 1E	207404_s_at	3.7109	3.7869	0.0292482	0.31562	No
	NPY6R	neuropeptide Y receptor Y6 (pseudogene)	236860_at	2.9071	2.9749	0.0332605	0.31776	No
	GABRA4	gamma-aminobutyric acid (GABA) A receptor, alpha 4	208463_at	3.5654	3.6714	0.0422664	0.31837	No
	GRIK4	glutamate receptor, ionotropic, kainate 4	242215_at	3.7165	3.6104	-0.0417859	0.31882	No
	DRD4	dopamine receptor D4	208215_x_at	4.0609	3.9544	-0.0383407	0.31955	No
	CHRNA2	cholinergic receptor, nicotinic, alpha 2 (neuronal)	207868_at	5.7325	5.597	-0.0345107	0.33522	No
	GALR1	galanin receptor 1	220821_at	3.5902	3.5257	-0.0261545	0.33544	No
	GRID1	glutamate receptor, ionotropic, delta 1	231977_at	2.9618	3.0191	0.0276443	0.33599	No
	SLC17A7	solute carrier family 17 (sodium-dependent inorganic phosphate cotransporter), member 7	204229_at	5.5905	5.7018	0.0284401	0.36491	No
	OLIG2	oligodendrocyte lineage transcription factor 2	213824_at	3.4039	3.4907	0.0363277	0.37358	No
	DRD2	dopamine receptor D2	216938_x_at	5.1492	5.0665	-0.0233588	0.39672	No
	NEFM	neurofilament, medium polypeptide	205113_at	3.0344	3.0936	0.0278754	0.40747	No
	GRIK2	glutamate receptor, ionotropic, kainate 2	1560265_at	2.5712	2.6229	0.028721	0.41647	No
	GAD2	glutamate decarboxylase 2 (pancreatic islets and brain, 65kDa)	206780_at	3.9437	4.0189	0.0272509	0.41919	No
	GRM5	glutamate receptor, metabotropic 5	207235_s_at	3.2411	3.1715	-0.0313182	0.4288	No
	CHRNB2	cholinergic receptor, nicotinic, beta 2 (neuronal)	241389_at	5.4374	5.3096	-0.0343138	0.42905	No
	DCX	doublecortin	204851_s_at	2.781	2.8276	0.0239743	0.44214	No
	KCNJ6	potassium inwardly-rectifying channel, subfamily J, member 6	210454_s_at	3.9779	3.9063	-0.0262043	0.45364	No
	CHRNA3	cholinergic receptor, nicotinic, alpha 3	211587_x_at	4.6741	4.7368	0.0192242	0.45902	No
	FOXA1	forkhead box A1	237086_at	2.5948	2.6286	0.0186713	0.45913	No
	GRIK3	glutamate receptor, ionotropic, kainate 3	207454_at	2.8701	2.9285	0.0290609	0.47691	No
	CHRM1	cholinergic receptor, muscarinic 1	231783_at	3.331	3.2868	-0.0192717	0.48265	No
	GRM7	glutamate receptor, metabotropic 7	207548_at	2.6128	2.577	-0.0199042	0.49811	No
	HTR6	5-hydroxytryptamine (serotonin) receptor 6	206944_at	4.1995	4.1134	-0.0298862	0.53118	No
	HES5	hairy and enhancer of split 5 (Drosophila)	239230_at	4.2892	4.2298	-0.0201191	0.53613	No
	TBR1	T-box, brain, 1	220025_at	3.1171	3.0751	-0.0195711	0.54717	No
	NEUROD1	neurogenic differentiation 1	206282_at	2.5716	2.6007	0.0162337	0.54903	No
	GABRA3	gamma-aminobutyric acid (GABA) A receptor, alpha 3	207210_at	3.5352	3.6197	0.0340783	0.56328	No
	CNR2	cannabinoid receptor 2 (macrophage)	206586_at	4.8407	4.9151	0.0220051	0.56444	No
	FEV	FEV (ETS oncogene family)	207260_at	3.8797	3.965	0.0313758	0.57684	No
	CHAT	choline acetyltransferase	221197_s_at	3.8776	3.9219	0.0163888	0.6095	No
	NPAS4	neuronal PAS domain protein 4	240794_at	4.2158	4.1607	-0.0189802	0.61119	No
	GABRD	gamma-aminobutyric acid (GABA) A receptor, delta	208457_at	4.7815	4.8362	0.0164106	0.62475	No
	GRIN3A	glutamate receptor, ionotropic, N-methyl-D-aspartate 3A	233171_at	3.1141	3.0543	-0.0279735	0.66028	No
	GABRG3	gamma-aminobutyric acid (GABA) A receptor, gamma 3	216895_at	3.0159	3.0532	0.0177335	0.67202	No
	GABRB1	gamma-aminobutyric acid (GABA) A receptor, beta 1	207010_at	3.1742	3.2352	0.0274619	0.68518	No
	CHRNB3	cholinergic receptor, nicotinic, beta 3	217086_at	2.8947	2.8684	-0.0131676	0.69482	No
	GLRA1	glycine receptor, alpha 1	207972_at	3.0004	2.9737	-0.0128957	0.69557	No
	CHRNA9	cholinergic receptor, nicotinic, alpha 9	221107_at	2.8679	2.8952	0.0136683	0.70392	No
	NR4A2	nuclear receptor subfamily 4, group A, member 2	204621_s_at	6.3985	6.5499	0.0337391	0.70646	No
	GRID2	glutamate receptor, ionotropic, delta 2	221364_at	3.7341	3.7051	-0.0112481	0.70793	No
	CHRNE	cholinergic receptor, nicotinic, epsilon	207274_at	4.6527	4.6104	-0.0131762	0.71183	No
	DISP2	dispatched homolog 2 (Drosophila)	229579_s_at	4.7252	4.763	0.0114952	0.71503	No
	SOX21	SRY (sex determining region Y)-box 21	208468_at	3.8666	3.9342	0.0250048	0.72256	No
	CHRNA6	cholinergic receptor, nicotinic, alpha 6	207568_at	4.289	4.2637	-0.00853538	0.7382	No
	GABRA6	gamma-aminobutyric acid (GABA) A receptor, alpha 6	207182_at	2.8376	2.8208	-0.00856686	0.7471	No
	SLC18A3	solute carrier family 18 (vesicular acetylcholine), member 3	207150_at	3.7785	3.735	-0.0167054	0.75441	No
	OLIG3	oligodendrocyte transcription factor 3	1556371_at	3.1851	3.2035	0.00831032	0.76299	No
	GRM6	glutamate receptor, metabotropic 6	208035_at	3.3323	3.3494	0.00738439	0.79217	No
	SLC17A8	solute carrier family 17 (sodium-dependent inorganic phosphate cotransporter), member 8	1553415_at	2.4889	2.5	0.00641983	0.80552	No
	SATB2	SATB homeobox 2	213435_at	5.4426	5.394	-0.0129405	0.81816	No
	GABRR1	gamma-aminobutyric acid (GABA) receptor, rho 1	206525_at	3.4611	3.4219	-0.016433	0.83096	No
	MERTK	c-mer proto-oncogene tyrosine kinase	211912_at	3.2408	3.2139	-0.0120249	0.83214	No
	LMX1B	LIM homeobox transcription factor 1, beta	208487_at	4.2619	4.2317	-0.0102594	0.83567	No
	GABRQ	gamma-aminobutyric acid (GABA) receptor, theta	220886_at	4.0858	4.1082	0.00788783	0.84088	No
	GRM3	glutamate receptor, metabotropic 3	205814_at	3.4425	3.4242	-0.00768969	0.84288	No
	DRD3	dopamine receptor D3	214559_at	3.0581	3.0698	0.00550908	0.85291	No
	HTR1F	5-hydroxytryptamine (serotonin) receptor 1F	221458_at	3.2793	3.293	0.00601462	0.85469	No
	CHRNA4	cholinergic receptor, nicotinic, alpha 4	206736_x_at	3.6174	3.6313	0.00553299	0.87115	No
	SLC32A1	solute carrier family 32 (GABA vesicular transporter), member 1	240532_at	3.2536	3.2398	-0.00613214	0.88009	No
	GRIN2B	glutamate receptor, ionotropic, N-methyl D-aspartate 2B	210412_at	3.5256	3.5147	-0.00446725	0.8804	No
	HTR3B	5-hydroxytryptamine (serotonin) receptor 3B	221084_at	3.3027	3.2848	-0.0078404	0.88187	No
	GABRB3	gamma-aminobutyric acid (GABA) A receptor, beta 3	227690_at	2.8975	2.8883	-0.00458806	0.88197	No
	GLRA2	glycine receptor, alpha 2	207462_at	4.2185	4.2008	-0.006066	0.88337	No
	SLC6A2	solute carrier family 6 (neurotransmitter transporter, noradrenalin), member 2	210353_s_at	3.5268	3.5353	0.00347288	0.90965	No
	TOR1A	torsin family 1, member A (torsin A)	1554849_at	3.9266	3.9355	0.0032663	0.91231	No
	ADRA2B	adrenergic, alpha-2B-, receptor	208544_at	5.5231	5.5339	0.00281833	0.91757	No
	SYN3	synapsin III	206322_at	3.5952	3.5867	-0.00341495	0.92658	No
	DHH	desert hedgehog homolog (Drosophila)	1552730_at	3.7848	3.7818	-0.001144	0.97757	No
	HTR1D	5-hydroxytryptamine (serotonin) receptor 1D	207368_at	3.138	3.1367	-0.000597799	0.98248	No

## Sheet: Supplementary Table 2
	Cluster	Identity	GRIA1+			GRIA2+			GRIA1+GRIA2+			GLS+			GLUL+			GLS+GLUL+			Total
	cluster_0	Fibroblast	0	±	0	0.25	±	0.5	0	±	0	28.5	±	27.5983	302.25	±	279.206	22	±	155.578	400	±	385.593
	cluster_1	Endothelial	0	±	0	0.25	±	0.5	0	±	0	54.5	±	79.1812	163.5	±	215.831	28.5	±	96.6578	377.75	±	531.028
	cluster_2	Macrophage	0.25	±	0.5	0	±	0	0	±	0	49	±	29.676	329	±	234.838	45	±	144.661	372.25	±	251.259
	cluster_3	Modulated SMC	9.5	±	13.1022	8.25	±	16.5	0	±	0	46.25	±	49.4865	164	±	210.898	25.25	±	96.5369	302.25	±	296.081
	cluster_4	SMC	4.25	±	6.65207	21	±	41.336	0.75	±	1.5	42.25	±	55.1445	175.25	±	235.492	31	±	105.082	252.25	±	298.313
	cluster_5	T cell	0	±	0	0	±	0	0	±	0	18.5	±	21.9165	46.5	±	51.572	3	±	26.6996	233.75	±	255.929
	cluster_6	Pericyte 1	0	±	0	0	±	0	0	±	0	15	±	16.7332	94.5	±	96.1475	8.5	±	50.1345	169.75	±	179.623
	cluster_7	Pericyte 2	0	±	0	0.5	±	0.57735	0	±	0	10.5	±	13.8924	71.25	±	74.71	5	±	39.2864	153.25	±	154.535
	cluster_8	B cell	0	±	0	0	±	0	0	±	0	8	±	13.466	4.5	±	7.14143	0.5	±	3.34379	133	±	227.492
	cluster_9	Plasma cell	0	±	0	0	±	0	0	±	0	16.75	±	19.4658	22	±	19.0962	2.5	±	10.5208	129.75	±	137.832
	cluster_10	Fibroblast 2	0.75	±	0.957427	0	±	0	0	±	0	16.75	±	21.9754	70.25	±	85.7103	10.25	±	39.8607	122	±	162.228
	cluster_11	Neuron	0	±	0	0	±	0	0	±	0	9.75	±	14.2916	49	±	50.8134	6.75	±	24.933	87	±	95.9201
	cluster_12	NK cell	0	±	0	0.25	±	0.5	0	±	0	6.5	±	7.89515	66.75	±	93.4501	4.75	±	45.5057	86	±	111.932
	cluster_13		0	±	0	0	±	0	0	±	0	5.25	±	6.39661	76.25	±	100.825	4.5	±	50.0506	82.5	±	109.771
	cluster_14		0	±	0	0	±	0	0	±	0	6.25	±	7.5	51.25	±	59.991	5.75	±	29.1226	60.75	±	74.0647
	cluster_15	Neuron	0.25	±	0.5	0	±	0	0	±	0	0.5	±	0.57735	26.25	±	45.9592	0.25	±	22.9266	54.75	±	99.0265
	cluster_16	NK cell	0	±	0	0	±	0	0	±	0	4.25	±	6.65207	10.75	±	11.8145	1.75	±	5.52914	54	±	65.6607
	cluster_17		0	±	0	0	±	0	0	±	0	10	±	8.52447	45.25	±	40.4835	9	±	19.6977	53.75	±	44.7167
	cluster_18		0.25	±	0.5	0	±	0	0	±	0	2.25	±	2.87228	41	±	44.6617	2	±	23.6447	49.75	±	54.9629
	cluster_19		0.25	±	0.5	0	±	0	0	±	0	0.75	±	1.5	20.25	±	34.5868	0.75	±	16.984	24.75	±	42.9059
	cluster_20		0	±	0	1	±	1.41421	0	±	0	4.75	±	6.29153	10	±	14.9889	1.75	±	6.68605	20.75	±	28.0877

## Sheet: Supplementary Table 3
	Ensembl stable ID	Symbol	Serum free media (n=3)			NBQX (n=3)			Log2FoldChange	p	Adjusted p
	ENSG00000162496	DHRS3	581	435	612	3486	3678	3808	2.71	1.591e-212	4.098e-208
	ENSG00000077092	RARB	199	204	179	1294	1407	1589	2.66	1.177e-146	1.515e-142
	ENSG00000170961	HAS2	3540	3474	3741	534	606	725	-2.09	3.922e-125	3.367e-121
	ENSG00000154556	SORBS2	658	516	672	1887	2166	2140	1.8	9.108e-98	5.864e-94
	ENSG00000137573	SULF1	5951	5290	6206	12365	14099	15110	1.4	1.695e-95	8.731e-92
	ENSG00000079257	LXN	250	203	234	926	1007	1286	2.11	1.097e-93	4.707e-90
	ENSG00000118849	RARRES1	100	87	105	504	633	708	2.34	1.033e-91	3.802e-88
	ENSG00000213694	S1PR3	2595	2043	2803	4634	5333	5761	1.22	4.841e-58	1.559e-54
	ENSG00000152465	NMT2	4171	3393	4307	6703	7694	7773	1.06	1.414e-49	4.047e-46
	ENSG00000104368	PLAT	7632	5881	7134	12351	13307	14223	1.1	6.458e-49	1.663e-45
	ENSG00000122035	RASL11A	91	73	107	388	424	372	1.8	2.094e-46	4.904e-43
	ENSG00000111341	MGP	35975	33837	34960	60427	67124	73364	1.08	5.95e-46	1.277e-42
	ENSG00000041982	TNC	981	887	1269	289	305	303	-1.34	5.913e-37	1.171e-33
	ENSG00000198829	SUCNR1	2679	2425	2673	4120	4925	6029	1.07	1.367e-36	2.515e-33
	ENSG00000154553	PDLIM3	820	723	934	1463	1529	1721	1.06	2.005e-35	3.443e-32
	ENSG00000184226	PCDH9	2791	2539	2498	788	946	1056	-1.14	3.169e-35	5.102e-32
	ENSG00000134363	FST	9700	8252	10224	3737	4539	4617	-0.85	4.108e-33	6.223e-30
	ENSG00000013588	GPRC5A	2943	2346	3679	5779	6058	6033	1.1	2.117e-32	3.03e-29
	ENSG00000111057	KRT18	192	168	230	499	505	511	1.32	9.722e-32	1.318e-28
	ENSG00000127329	PTPRB	59	50	51	205	217	234	1.58	2.502e-31	3.223e-28
	ENSG00000106483	SFRP4	8107	7152	8839	10832	12379	12905	0.77	1.001e-29	1.228e-26
	ENSG00000163947	ARHGEF3	327	301	329	610	749	705	1.15	1.851e-29	2.167e-26
	ENSG00000184254	ALDH1A3	1879	1751	1842	662	742	827	-0.97	1.358e-28	1.521e-25
	ENSG00000166974	MAPRE2	10062	8723	10537	13477	14260	15771	0.76	2.106e-28	2.26e-25
	ENSG00000108691	CCL2	2894	2537	2808	3963	4862	4679	0.87	4.529e-28	4.665e-25
	ENSG00000003137	CYP26B1	399	334	520	805	899	927	1.13	7.135e-28	7.067e-25
	ENSG00000147251	DOCK11	541	426	536	829	926	1138	1.04	1.797e-27	1.714e-24
	ENSG00000138061	CYP1B1	850	682	766	1182	1444	1512	0.97	2.622e-27	2.412e-24
	ENSG00000183508	TENT5C	588	512	714	160	195	225	-1.18	3.848e-26	3.418e-23
	ENSG00000133107	TRPC4	380	366	389	648	746	824	1.04	3.994e-26	3.429e-23
	ENSG00000147100	SLC16A2	1372	1060	1611	2256	2483	2443	0.96	9.528e-26	7.916e-23
	ENSG00000241644	INMT	182	159	212	406	441	433	1.19	1.231e-25	9.911e-23
	ENSG00000187720	THSD4	2860	2442	2909	3596	4050	4551	0.75	3.668e-25	2.862e-22
	ENSG00000167191	GPRC5B	1372	1084	1532	1927	2112	2289	0.83	3.513e-23	2.661e-20
	ENSG00000150594	ADRA2A	716	537	810	230	217	253	-1.1	5.625e-23	4.14e-20
	ENSG00000178726	THBD	556	355	491	772	1035	981	1.04	3.326e-22	2.38e-19
	ENSG00000150551	LYPD1	531	419	550	868	892	896	0.93	7.527e-22	5.239e-19
	ENSG00000176697	BDNF	715	604	754	965	1129	1246	0.83	1.056e-21	7.158e-19
	ENSG00000170458	CD14	216	162	286	496	468	530	1.13	6.169e-21	4.074e-18
	ENSG00000141469	SLC14A1	672	494	658	889	1022	1108	0.86	1.593e-20	1.026e-17
	ENSG00000159388	BTG2	484	421	553	826	866	849	0.91	1.755e-20	1.103e-17
	ENSG00000116711	PLA2G4A	221	160	164	347	414	423	1.07	4.823e-19	2.958e-16
	ENSG00000154319	FAM167A	272	215	262	393	479	537	0.96	9.106e-19	5.454e-16
	ENSG00000139292	LGR5	1091	997	1146	443	514	539	-0.8	1.561e-18	9.14e-16
	ENSG00000205835	GMNC	285	244	276	70	69	94	-1.15	2.297e-18	1.314e-15
	ENSG00000141052	MYOCD	312	263	341	498	565	543	0.89	1.215e-17	6.803e-15
	ENSG00000146197	SCUBE3	2921	2421	3606	1287	1456	1406	-0.78	1.605e-17	8.796e-15
	ENSG00000116741	RGS2	240	202	218	349	418	485	0.95	4.616e-17	2.477e-14
	ENSG00000107738	VSIR	738	585	1009	1296	1449	1371	0.9	5.07e-17	2.665e-14
	ENSG00000172766	NAA16	578	510	513	755	870	1066	0.84	9.152e-17	4.714e-14
	ENSG00000107984	DKK1	4817	4740	5278	2263	2752	2718	-0.66	1.779e-16	8.81e-14
	ENSG00000173706	HEG1	14441	12947	17638	18285	20647	22188	0.63	1.761e-16	8.81e-14
	ENSG00000112078	KCTD20	2352	2031	2214	2662	3163	3341	0.65	2.355e-16	1.132e-13
	ENSG00000124749	COL21A1	2463	2212	2182	869	936	1277	-0.82	2.374e-16	1.132e-13
	ENSG00000056558	TRAF1	833	729	1099	350	370	335	-0.91	2.807e-16	1.291e-13
	ENSG00000115594	IL1R1	4144	3601	3953	4573	5447	5848	0.62	2.768e-16	1.291e-13
	ENSG00000163249	CCNYL1	2026	1729	1777	2308	2785	3198	0.72	3.36e-16	1.518e-13
	ENSG00000109846	CRYAB	15517	13323	18149	7912	8161	8465	-0.64	4.876e-16	2.165e-13
	ENSG00000113594	LIFR	1557	1363	1470	1807	2075	2431	0.68	7.161e-16	3.126e-13
	ENSG00000186479	RGS7BP	21	32	26	88	127	110	1.19	1.353e-15	5.809e-13
	ENSG00000131389	SLC6A6	295	221	334	425	519	536	0.87	1.418e-15	5.987e-13
	ENSG00000082438	COBLL1	3179	2870	3232	1515	1716	1831	-0.6	2.465e-15	1.024e-12
	ENSG00000134245	WNT2B	211	151	171	282	359	397	0.94	7.624e-15	3.117e-12
	ENSG00000152580	IGSF10	736	634	835	965	1024	1258	0.71	9.855e-15	3.966e-12
	ENSG00000140538	NTRK3	418	315	529	686	736	725	0.85	1.225e-14	4.854e-12
	ENSG00000181072	CHRM2	637	507	559	224	252	255	-0.83	1.979e-14	7.722e-12
	ENSG00000154734	ADAMTS1	10028	8535	10302	4981	5227	6217	-0.55	2.471e-14	9.497e-12
	ENSG00000090339	ICAM1	587	498	658	783	870	895	0.7	3.601e-14	1.364e-11
	ENSG00000112759	SLC29A1	2715	2239	3346	1333	1310	1353	-0.72	4.996e-14	1.865e-11
	ENSG00000124212	PTGIS	32831	27245	36950	37084	41018	44139	0.53	5.073e-14	1.867e-11
	ENSG00000118407	FILIP1	311	215	255	394	491	483	0.85	5.283e-14	1.916e-11
	ENSG00000136826	KLF4	789	712	953	351	366	435	-0.75	6.919e-14	2.475e-11
	ENSG00000129422	MTUS1	551	400	472	681	714	828	0.76	7.022e-14	2.477e-11
	ENSG00000136960	ENPP2	784	788	886	329	380	451	-0.75	1.024e-13	3.563e-11
	ENSG00000112541	PDE10A	2270	1948	2065	2435	2920	3231	0.61	1.52e-13	5.221e-11
	ENSG00000120837	NFYB	694	554	462	830	1055	1248	0.87	1.735e-13	5.881e-11
	ENSG00000133110	POSTN	30311	24801	25316	31515	37458	43197	0.63	3.094e-13	1.035e-10
	ENSG00000151468	CCDC3	2957	2532	3727	1381	1605	1802	-0.64	5.033e-13	1.662e-10
	ENSG00000112367	FIG4	888	754	813	981	1239	1283	0.66	5.519e-13	1.799e-10
	ENSG00000078269	SYNJ2	1385	1205	1442	1633	1694	2008	0.58	7.92e-13	2.55e-10
	ENSG00000136999	CCN3	3998	3260	3647	1727	2004	2309	-0.58	1.418e-12	4.509e-10
	ENSG00000077157	PPP1R12B	982	776	1080	1091	1420	1451	0.64	1.862e-12	5.85e-10
	ENSG00000003436	TFPI	5263	4638	4807	5568	6588	7039	0.56	2.339e-12	7.257e-10
	ENSG00000013297	CLDN11	122	94	115	179	218	263	0.91	2.608e-12	7.997e-10
	ENSG00000138758	SEPTIN11	18389	16322	18394	9463	10810	11656	-0.48	2.86e-12	8.664e-10
	ENSG00000174718	RESF1	1509	1468	1310	1897	2052	2350	0.68	3.512e-12	1.052e-09
	ENSG00000198873	GRK5	1042	953	1160	1236	1390	1522	0.57	4.181e-12	1.238e-09
	ENSG00000131016	AKAP12	4217	3530	3866	4275	5057	5601	0.54	4.688e-12	1.372e-09
	ENSG00000126778	SIX1	485	340	528	175	187	210	-0.81	5.19e-12	1.502e-09
	ENSG00000033170	FUT8	1567	1384	1596	1696	1956	2176	0.54	5.962e-12	1.696e-09
	ENSG00000049540	ELN	5336	4279	5654	2676	2862	3305	-0.52	5.993e-12	1.696e-09
	ENSG00000137801	THBS1	31234	28119	39995	16750	18524	20105	-0.56	8.218e-12	2.301e-09
	ENSG00000154262	ABCA6	485	397	388	594	646	721	0.72	8.8e-12	2.437e-09
	ENSG00000073756	PTGS2	313	300	299	424	459	578	0.75	9.344e-12	2.56e-09
	ENSG00000082146	STRADB	942	814	932	1023	1223	1352	0.59	9.49e-12	2.573e-09
	ENSG00000115461	IGFBP5	69744	51847	70738	33476	37204	41435	-0.51	1.365e-11	3.661e-09
	ENSG00000153956	CACNA2D1	5564	4934	5365	5645	6968	8154	0.55	1.531e-11	4.065e-09
	ENSG00000136244	IL6	1771	1758	2083	2249	2435	2578	0.55	2.529e-11	6.646e-09
	ENSG00000140743	CDR2	815	730	775	914	1078	1136	0.59	5.835e-11	1.518e-08
	ENSG00000100625	SIX4	2200	1939	2268	1167	1237	1314	-0.51	1.527e-10	3.934e-08
	ENSG00000134343	ANO3	214	191	166	275	342	368	0.78	2.139e-10	5.455e-08
	ENSG00000137033	IL33	2066	1796	1618	2162	2646	3197	0.65	2.636e-10	6.657e-08
	ENSG00000158286	RNF207	54	37	62	121	114	125	0.91	2.995e-10	7.49e-08
	ENSG00000091972	CD200	1175	952	1144	1379	1463	1424	0.56	3.322e-10	8.227e-08
	ENSG00000117707	PROX1	61	33	40	111	131	106	0.92	3.871e-10	9.494e-08
	ENSG00000116106	EPHA4	383	332	388	469	591	535	0.65	4.245e-10	1.032e-07
	ENSG00000115468	EFHD1	970	852	1038	492	528	504	-0.6	4.494e-10	1.082e-07
	ENSG00000136048	DRAM1	920	838	900	1053	1173	1224	0.54	5.016e-10	1.196e-07
	ENSG00000164761	TNFRSF11B	29187	24462	30304	15724	17827	19791	-0.4	1.003e-09	2.369e-07
	ENSG00000173166	RAPH1	5089	4242	6014	5700	6249	6706	0.48	1.036e-09	2.425e-07
	ENSG00000163513	TGFBR2	24485	20892	24989	12683	15416	16218	-0.42	1.046e-09	2.426e-07
	ENSG00000135905	DOCK10	483	404	423	521	639	697	0.63	1.055e-09	2.427e-07
	ENSG00000148926	ADM	1246	904	1030	1226	1444	1589	0.57	1.078e-09	2.456e-07
	ENSG00000185860	CCDC190	1812	1689	1897	881	1008	1214	-0.53	1.126e-09	2.544e-07
	ENSG00000080493	SLC4A4	100	85	95	156	159	208	0.8	2.273e-09	5.091e-07
	ENSG00000141448	GATA6	3497	2741	3182	3389	3761	4358	0.48	2.442e-09	5.421e-07
	ENSG00000182107	TMEM30B	360	306	241	89	127	134	-0.81	2.569e-09	5.654e-07
	ENSG00000164932	CTHRC1	771	652	639	254	335	413	-0.68	2.649e-09	5.782e-07
	ENSG00000151789	ZNF385D	730	703	723	306	361	449	-0.63	2.792e-09	6.042e-07
	ENSG00000106511	MEOX2	289	278	256	110	109	128	-0.77	3.247e-09	6.969e-07
	ENSG00000189184	PCDH18	4420	3698	3750	1873	2349	2555	-0.53	3.393e-09	7.223e-07
	ENSG00000151388	ADAMTS12	1244	1038	1253	1458	1433	1550	0.51	3.887e-09	8.206e-07
	ENSG00000164171	ITGA2	4293	3540	4342	4089	4803	5456	0.43	4.08e-09	8.544e-07
	ENSG00000066279	ASPM	184	179	151	235	285	412	0.77	4.789e-09	9.946e-07
	ENSG00000138413	IDH1	1158	997	1099	1191	1553	1442	0.53	5.404e-09	1.113e-06
	ENSG00000172345	STARD5	668	496	765	768	892	899	0.57	1.113e-08	2.275e-06
	ENSG00000211448	DIO2	695	658	743	337	311	439	-0.61	1.144e-08	2.32e-06
	ENSG00000198959	TGM2	14890	10734	19304	20138	21343	19850	0.6	1.334e-08	2.683e-06
	ENSG00000113369	ARRDC3	798	727	762	846	989	1099	0.52	1.366e-08	2.718e-06
	ENSG00000119326	CTNNAL1	1500	1216	1081	1475	1812	2161	0.62	1.372e-08	2.718e-06
	ENSG00000125148	MT2A	2789	2496	3456	3628	3774	3604	0.52	1.446e-08	2.843e-06
	ENSG00000152464	RPP38	395	329	390	175	185	183	-0.65	1.602e-08	3.126e-06
	ENSG00000072682	P4HA2	4923	4536	5052	2739	3107	3259	-0.42	1.725e-08	3.34e-06
	ENSG00000166147	FBN1	29409	26460	31516	16752	18933	21056	-0.38	1.742e-08	3.348e-06
	ENSG00000144810	COL8A1	3320	2785	3267	1722	1899	2193	-0.43	1.779e-08	3.394e-06
	ENSG00000121210	TMEM131L	576	475	616	646	749	748	0.53	1.818e-08	3.443e-06
	ENSG00000139211	AMIGO2	220	213	173	296	304	389	0.71	1.968e-08	3.7e-06
	ENSG00000112773	TENT5A	1075	955	1058	503	610	666	-0.51	2.012e-08	3.755e-06
	ENSG00000077942	FBLN1	13568	10675	16419	15998	16928	17165	0.49	2.094e-08	3.88e-06
	ENSG00000038427	VCAN	123502	111202	122663	66766	75785	86328	-0.4	2.348e-08	4.319e-06
	ENSG00000133657	ATP13A3	10691	9478	9253	10310	12374	14324	0.49	2.406e-08	4.394e-06
	ENSG00000165507	DEPP1	1402	1274	1783	1837	2040	1851	0.53	2.656e-08	4.818e-06
	ENSG00000115993	TRAK2	2995	2554	2982	2901	3265	3753	0.41	3.105e-08	5.593e-06
	ENSG00000133083	DCLK1	594	487	448	631	709	814	0.6	3.852e-08	6.827e-06
	ENSG00000167779	IGFBP6	1232	916	1340	1470	1455	1505	0.52	3.87e-08	6.827e-06
	ENSG00000221869	CEBPD	1635	1320	1531	1769	1674	2270	0.51	3.839e-08	6.827e-06
	ENSG00000109339	MAPK10	957	864	979	1040	1162	1208	0.47	4.436e-08	7.772e-06
	ENSG00000174136	RGMB	2226	1792	2397	1179	1326	1422	-0.44	4.655e-08	8.1e-06
	ENSG00000129038	LOXL1	7468	6343	9213	4387	4552	4485	-0.48	5.808e-08	1.004e-05
	ENSG00000157796	WDR19	1096	1066	1180	488	681	717	-0.53	6e-08	1.03e-05
	ENSG00000127418	FGFRL1	3077	3134	3851	1876	1843	2206	-0.48	7.107e-08	1.212e-05
	ENSG00000065485	PDIA5	5901	5033	6330	3273	3840	4031	-0.38	7.6e-08	1.288e-05
	ENSG00000108576	SLC6A4	1024	786	921	483	476	576	-0.53	9.894e-08	1.666e-05
	ENSG00000125730	C3	647	601	900	975	1108	903	0.6	1.067e-07	1.785e-05
	ENSG00000074527	NTN4	4494	3776	4277	4309	4686	5847	0.43	1.142e-07	1.897e-05
	ENSG00000164318	EGFLAM	522	502	602	637	691	736	0.51	1.17e-07	1.932e-05
	ENSG00000148468	FAM171A1	2037	1686	2340	2276	2370	2522	0.44	1.219e-07	2e-05
	ENSG00000183023	SLC8A1	426	382	444	191	239	223	-0.59	1.352e-07	2.204e-05
	ENSG00000165449	SLC16A9	612	599	535	660	834	880	0.56	1.368e-07	2.216e-05
	ENSG00000139304	PTPRQ	52	36	51	78	98	117	0.77	1.654e-07	2.662e-05
	ENSG00000154122	ANKH	10870	9233	12011	6343	6973	7587	-0.36	1.665e-07	2.664e-05
	ENSG00000127083	OMD	6336	5364	4722	2351	2734	3760	-0.58	1.743e-07	2.77e-05
	ENSG00000132640	BTBD3	1041	767	879	905	1278	1369	0.54	1.837e-07	2.902e-05
	ENSG00000198431	TXNRD1	13078	11475	12969	12138	14213	15661	0.36	2.177e-07	3.418e-05
	ENSG00000198455	ZXDB	1997	1585	1957	1009	1163	1272	-0.42	2.368e-07	3.696e-05
	ENSG00000101384	JAG1	2650	2317	2980	1460	1721	1857	-0.4	2.773e-07	4.303e-05
	ENSG00000156049	GNA14	43	31	33	63	77	116	0.76	2.809e-07	4.332e-05
	ENSG00000159167	STC1	2496	2026	2641	2480	2837	2854	0.39	2.931e-07	4.494e-05
	ENSG00000065809	FAM107B	773	638	721	753	892	975	0.47	3.053e-07	4.653e-05
	ENSG00000198768	APCDD1L	2359	1883	2990	1348	1352	1389	-0.5	3.615e-07	5.477e-05
	ENSG00000158270	COLEC12	1779	1736	1761	1970	2026	2359	0.44	3.855e-07	5.806e-05
	ENSG00000128641	MYO1B	5628	4951	5211	2843	3336	3790	-0.41	4.097e-07	6.135e-05
	ENSG00000157617	C2CD2	248	241	258	287	358	395	0.57	4.3e-07	6.401e-05
	ENSG00000129116	PALLD	8727	7380	9638	5019	5722	6172	-0.35	4.837e-07	7.159e-05
	ENSG00000113119	TMCO6	79	69	105	121	157	159	0.7	4.965e-07	7.265e-05
	ENSG00000117600	PLPPR4	148	128	147	44	62	63	-0.71	4.962e-07	7.265e-05
	ENSG00000145632	PLK2	8155	7212	7484	7769	8825	9640	0.39	5.762e-07	8.385e-05
	ENSG00000083857	FAT1	6573	5721	7714	3865	4334	4691	-0.37	6.24e-07	9.028e-05
	ENSG00000102287	GABRE	399	397	572	488	654	730	0.56	7.339e-07	0.0001053
	ENSG00000182010	RTKN2	2658	2314	2281	1232	1434	1698	-0.46	7.361e-07	0.0001053
	ENSG00000052795	FNIP2	1372	1151	1245	1328	1511	1607	0.42	7.409e-07	0.0001054
	ENSG00000146006	LRRTM2	178	130	141	61	62	50	-0.71	7.617e-07	0.0001078
	ENSG00000136205	TNS3	3872	3057	4158	3970	4195	4392	0.39	8.159e-07	0.0001146
	ENSG00000163297	ANTXR2	1123	924	916	1022	1289	1470	0.49	8.188e-07	0.0001146
	ENSG00000034971	MYOC	27	9	10	52	50	54	0.71	8.795e-07	0.0001224
	ENSG00000145681	HAPLN1	228	215	255	94	100	136	-0.64	9.001e-07	0.0001246
	ENSG00000116016	EPAS1	7682	6455	8802	7611	8669	9198	0.36	9.246e-07	0.0001267
	ENSG00000185567	AHNAK2	1161	927	1356	592	726	709	-0.47	9.24e-07	0.0001267
	ENSG00000022267	FHL1	55422	48164	62503	34219	36518	38089	-0.35	9.464e-07	0.0001289
	ENSG00000136997	MYC	4081	3601	4507	4396	4648	4694	0.38	9.509e-07	0.0001289
	ENSG00000185697	MYBL1	174	153	160	65	61	81	-0.68	9.841e-07	0.0001327
	ENSG00000117152	RGS4	13235	12175	13385	7242	8650	9598	-0.36	1.073e-06	0.0001439
	ENSG00000163659	TIPARP	719	596	654	696	791	943	0.46	1.223e-06	0.0001632
	ENSG00000006210	CX3CL1	360	353	444	200	205	195	-0.57	1.31e-06	0.0001739
	ENSG00000196562	SULF2	488	353	518	547	648	568	0.52	1.323e-06	0.0001748
	ENSG00000140937	CDH11	15163	12377	14651	13699	15258	17214	0.34	1.45e-06	0.0001905
	ENSG00000178031	ADAMTSL1	712	581	794	821	822	884	0.46	1.491e-06	0.0001949
	ENSG00000243244	STON1	833	697	741	810	905	1053	0.45	1.518e-06	0.0001974
	ENSG00000168955	TM4SF20	184	138	163	62	70	78	-0.67	1.528e-06	0.0001978
	ENSG00000107554	DNMBP	1214	1022	1257	1287	1381	1379	0.41	1.689e-06	0.0002174
	ENSG00000182836	PLCXD3	783	689	683	378	421	440	-0.49	1.719e-06	0.0002203
	ENSG00000140416	TPM1	43570	39294	43290	25346	28872	30097	-0.34	1.758e-06	0.0002241
	ENSG00000148082	SHC3	331	321	414	422	476	478	0.51	1.82e-06	0.0002309
	ENSG00000172399	MYOZ2	1788	1702	1841	1771	2028	2374	0.39	2.294e-06	0.0002896
	ENSG00000150687	PRSS23	25046	22551	26938	15288	17107	18115	-0.32	2.346e-06	0.0002948
	ENSG00000123610	TNFAIP6	414	393	282	149	135	213	-0.64	2.611e-06	0.0003264
	ENSG00000181104	F2R	27155	23023	28514	16321	17876	19226	-0.31	2.655e-06	0.0003303
	ENSG00000253414	AC124067.2	179	165	162	215	266	249	0.58	2.725e-06	0.0003375
	ENSG00000122644	ARL4A	69	76	50	105	123	139	0.68	2.826e-06	0.0003482
	ENSG00000113140	SPARC	182558	169626	225388	117230	124506	131708	-0.36	3.002e-06	0.0003682
	ENSG00000145242	EPHA5	2387	2036	2235	1238	1412	1615	-0.38	3.117e-06	0.0003805
	ENSG00000154127	UBASH3B	1233	988	1456	712	688	776	-0.45	3.168e-06	0.0003849
	ENSG00000123975	CKS2	581	556	623	588	750	824	0.45	3.199e-06	0.0003868
	ENSG00000171451	DSEL	9435	7569	7881	4399	5422	5857	-0.4	3.263e-06	0.0003927
	ENSG00000135424	ITGA7	436	356	566	219	254	249	-0.54	3.282e-06	0.0003932
	ENSG00000166347	CYB5A	222	185	229	233	286	372	0.56	3.704e-06	0.000441
	ENSG00000180875	GREM2	1229	1018	1281	659	689	845	-0.41	3.716e-06	0.000441
	ENSG00000169851	PCDH7	3454	2822	3282	1828	2092	2341	-0.36	3.807e-06	0.0004497
	ENSG00000123700	KCNJ2	125	118	124	36	45	65	-0.67	3.941e-06	0.0004619
	ENSG00000172572	PDE3A	1018	837	931	903	1150	1288	0.43	3.945e-06	0.0004619
	ENSG00000118596	SLC16A7	1708	1414	1384	1508	1894	2130	0.45	4.061e-06	0.0004733
	ENSG00000054654	SYNE2	614	512	566	280	354	344	-0.48	4.337e-06	0.0005032
	ENSG00000171621	SPSB1	612	523	741	665	813	793	0.45	4.426e-06	0.0005111
	ENSG00000113083	LOX	29086	25096	27609	15707	17364	20974	-0.35	4.55e-06	0.0005232
	ENSG00000163293	NIPAL1	74	73	67	93	133	149	0.65	4.613e-06	0.0005281
	ENSG00000189221	MAOA	691	609	664	699	847	809	0.43	4.91e-06	0.0005596
	ENSG00000067066	SP100	6419	5835	6160	6026	6728	7984	0.36	5.208e-06	0.0005909
	ENSG00000142910	TINAGL1	165	129	219	251	241	251	0.59	5.254e-06	0.0005935
	ENSG00000198756	COLGALT2	1358	1069	1595	747	838	863	-0.42	5.289e-06	0.0005948
	ENSG00000172020	GAP43	164	143	176	73	70	75	-0.63	5.39e-06	0.0006036
	ENSG00000112096	SOD2	864	759	797	818	1042	1029	0.42	6.131e-06	0.0006825
	ENSG00000166165	CKB	499	400	663	294	245	228	-0.58	6.148e-06	0.0006825
	ENSG00000137872	SEMA6D	170	151	188	208	219	290	0.56	6.407e-06	0.0007082
	ENSG00000011465	DCN	70312	63032	75081	42859	49301	50940	-0.3	7.074e-06	0.0007786
	ENSG00000146648	EGFR	5598	4797	5906	5132	6010	6318	0.31	7.34e-06	0.0008044
	ENSG00000011426	ANLN	801	693	688	772	881	988	0.44	7.596e-06	0.000829
	ENSG00000146376	ARHGAP18	2314	2151	2404	1290	1493	1705	-0.36	7.645e-06	0.0008308
	ENSG00000213626	LBH	3983	3389	4603	4009	4420	4684	0.34	7.734e-06	0.000837
	ENSG00000072952	MRVI1	1855	1460	2030	1886	2017	2103	0.37	8.066e-06	0.0008692
	ENSG00000103044	HAS3	192	146	196	237	234	261	0.54	8.324e-06	0.0008896
	ENSG00000158470	B4GALT5	1742	1421	1835	1629	1864	2032	0.35	8.31e-06	0.0008896
	ENSG00000153560	UBP1	2169	1765	2015	1984	2161	2529	0.36	9.112e-06	0.0009698
	ENSG00000005243	COPZ2	1528	1361	1781	898	1040	1038	-0.38	9.18e-06	0.000973
	ENSG00000070950	RAD18	913	712	814	845	923	1122	0.42	9.447e-06	0.0009971
	ENSG00000172331	BPGM	594	542	688	302	384	400	-0.45	1.004e-05	0.001054
	ENSG00000172915	NBEA	88	122	100	143	186	176	0.62	1.007e-05	0.001054
	ENSG00000144681	STAC	618	494	590	591	697	724	0.42	1.051e-05	0.001095
	ENSG00000171843	MLLT3	431	393	420	430	512	604	0.46	1.082e-05	0.001124
	ENSG00000069399	BCL3	423	310	598	571	605	598	0.53	1.119e-05	0.001158
	ENSG00000115525	ST3GAL5	290	261	293	317	371	383	0.48	1.155e-05	0.00119
	ENSG00000001617	SEMA3F	989	812	1356	587	586	616	-0.48	1.207e-05	0.001214
	ENSG00000067082	KLF6	1889	1716	1796	1021	1134	1316	-0.38	1.192e-05	0.001214
	ENSG00000137463	MGARP	733	615	649	664	794	1043	0.46	1.205e-05	0.001214
	ENSG00000138756	BMP2K	1745	1330	1465	1522	1728	2093	0.41	1.192e-05	0.001214
	ENSG00000143341	HMCN1	8930	7400	8815	5002	5743	6394	-0.31	1.196e-05	0.001214
	ENSG00000253552	HOXA-AS2	49	50	57	86	86	107	0.64	1.203e-05	0.001214
	ENSG00000154678	PDE1C	2125	1871	2064	1170	1338	1471	-0.35	1.268e-05	0.001271
	ENSG00000003400	CASP10	130	131	184	212	210	217	0.57	1.357e-05	0.001354
	ENSG00000124207	CSE1L	4311	3805	4006	3825	4568	5234	0.35	1.43e-05	0.001417
	ENSG00000164236	ANKRD33B	345	270	372	382	399	445	0.46	1.43e-05	0.001417
	ENSG00000148154	UGCG	1924	1650	1502	1696	2127	2427	0.44	1.46e-05	0.001441
	ENSG00000182050	MGAT4C	92	95	62	27	25	31	-0.64	1.5e-05	0.001475
	ENSG00000149177	PTPRJ	451	317	465	431	524	567	0.46	1.612e-05	0.001579
	ENSG00000106780	MEGF9	1793	1665	1945	1023	1195	1332	-0.35	1.642e-05	0.001602
	ENSG00000197971	MBP	626	493	565	647	639	727	0.43	1.675e-05	0.001628
	ENSG00000139055	ERP27	9	9	8	28	30	34	0.59	1.872e-05	0.001812
	ENSG00000176928	GCNT4	237	175	198	252	253	319	0.52	1.878e-05	0.001812
	ENSG00000127824	TUBA4A	469	419	678	277	280	298	-0.51	2.055e-05	0.001975
	ENSG00000235162	C12orf75	9467	7940	8550	4920	5949	6441	-0.34	2.111e-05	0.002021
	ENSG00000118855	MFSD1	900	747	865	831	964	1064	0.37	2.168e-05	0.002068
	ENSG00000135269	TES	1939	1689	1805	1835	1998	2214	0.35	2.203e-05	0.002094
	ENSG00000262655	SPON1	71	65	67	77	134	140	0.61	2.345e-05	0.002221
	ENSG00000120937	NPPB	5	6	6	19	20	42	0.54	2.468e-05	0.002328
	ENSG00000008513	ST3GAL1	753	600	864	791	896	884	0.4	2.489e-05	0.002339
	ENSG00000174807	CD248	361	277	486	198	194	186	-0.54	2.578e-05	0.002414
	ENSG00000078018	MAP2	2451	1979	2502	1362	1566	1710	-0.32	2.728e-05	0.002545
	ENSG00000176236	RPP38-DT	22	8	18	30	53	50	0.6	2.798e-05	0.002602
	ENSG00000163171	CDC42EP3	4836	4263	4798	4526	4866	5507	0.31	2.819e-05	0.002611
	ENSG00000164283	ESM1	46	41	55	67	80	113	0.62	2.838e-05	0.00262
	ENSG00000166128	RAB8B	2013	1943	1903	1939	2179	2673	0.38	3.065e-05	0.002819
	ENSG00000213853	EMP2	2592	2122	2482	1469	1605	1728	-0.33	3.095e-05	0.002837
	ENSG00000049759	NEDD4L	612	463	583	577	673	687	0.4	3.195e-05	0.002918
	ENSG00000145390	USP53	9301	7319	7311	7658	9298	11460	0.41	3.275e-05	0.00298
	ENSG00000125869	LAMP5	402	339	475	200	249	250	-0.47	3.355e-05	0.003042
	ENSG00000076356	PLXNA2	919	730	1088	494	595	589	-0.41	3.371e-05	0.003046
	ENSG00000164930	FZD6	2240	1980	2111	1205	1416	1559	-0.35	3.463e-05	0.003119
	ENSG00000115194	SLC30A3	2	4	0	20	17	19	0.47	3.477e-05	0.00312
	ENSG00000108578	BLMH	1300	1190	1497	737	871	981	-0.36	3.496e-05	0.003126
	ENSG00000162878	PKDCC	160	85	157	196	187	207	0.56	3.71e-05	0.003307
	ENSG00000118257	NRP2	143	143	150	167	198	244	0.53	4.095e-05	0.003636
	ENSG00000047648	ARHGAP6	144	119	146	160	189	216	0.52	4.121e-05	0.003647
	ENSG00000170390	DCLK2	260	214	260	119	127	150	-0.51	4.22e-05	0.003722
	ENSG00000004478	FKBP4	603	503	584	581	698	680	0.39	4.604e-05	0.004047
	ENSG00000198682	PAPSS2	5295	4594	5360	4798	5301	6015	0.29	4.686e-05	0.004103
	ENSG00000276023	DUSP14	2533	2314	2883	1551	1806	1834	-0.32	4.699e-05	0.004103
	ENSG00000127951	FGL2	3683	3193	2981	3096	3974	4730	0.41	5.004e-05	0.004339
	ENSG00000186352	ANKRD37	130	109	118	141	175	191	0.53	5.003e-05	0.004339
	ENSG00000111348	ARHGDIB	105	90	123	166	159	143	0.56	5.164e-05	0.004448
	ENSG00000196616	ADH1B	15735	13308	13275	7712	9651	10388	-0.35	5.149e-05	0.004448
	ENSG00000188313	PLSCR1	663	505	556	592	675	778	0.41	5.333e-05	0.004578
	ENSG00000182667	NTM	1190	1099	1257	1145	1356	1406	0.33	5.486e-05	0.004694
	ENSG00000113163	CERT1	572	450	460	502	590	751	0.44	5.544e-05	0.004728
	ENSG00000164342	TLR3	220	245	233	251	309	363	0.49	6.079e-05	0.005167
	ENSG00000134480	CCNH	1361	1232	1301	1284	1448	1587	0.34	6.275e-05	0.005316
	ENSG00000224687	RASAL2-AS1	35	13	26	57	59	49	0.59	6.65e-05	0.005616
	ENSG00000164574	GALNT10	4044	3570	4477	2422	2858	3042	-0.29	6.815e-05	0.005736
	ENSG00000102174	PHEX	196	187	200	76	95	127	-0.54	7.163e-05	0.006009
	ENSG00000137507	LRRC32	173	131	224	244	245	229	0.52	7.373e-05	0.006165
	ENSG00000225830	ERCC6	1690	1520	1750	923	1105	1273	-0.33	7.54e-05	0.006284
	ENSG00000138772	ANXA3	361	305	288	339	418	446	0.45	7.597e-05	0.006311
	ENSG00000115009	CCL20	69	82	73	16	33	32	-0.59	7.646e-05	0.006332
	ENSG00000121578	B4GALT4	521	395	470	461	559	618	0.4	7.67e-05	0.006332
	ENSG00000177374	HIC1	108	81	134	137	145	187	0.54	7.703e-05	0.006338
	ENSG00000141101	NOB1	424	383	476	431	500	579	0.4	7.753e-05	0.006359
	ENSG00000024422	EHD2	12511	10473	16679	8171	8294	8070	-0.39	8.024e-05	0.006499
	ENSG00000112183	RBM24	413	362	394	166	242	266	-0.47	8.021e-05	0.006499
	ENSG00000179604	CDC42EP4	713	634	850	796	869	841	0.38	7.996e-05	0.006499
	ENSG00000240602	AADACP1	25	23	27	46	52	58	0.59	7.987e-05	0.006499
	ENSG00000166225	FRS2	2873	2394	2771	1541	1881	2028	-0.31	8.137e-05	0.00657
	ENSG00000073737	DHRS9	76	93	95	30	30	45	-0.59	8.226e-05	0.006621
	ENSG00000156427	FGF18	230	134	169	69	93	92	-0.55	8.351e-05	0.0067
	ENSG00000166483	WEE1	3644	3122	2763	3211	3684	4453	0.4	8.55e-05	0.006839
	ENSG00000144802	NFKBIZ	928	792	960	852	979	1157	0.34	8.864e-05	0.007068
	ENSG00000087303	NID2	25992	21674	28142	15847	17456	19761	-0.27	9.106e-05	0.007238
	ENSG00000137809	ITGA11	6830	5430	8690	4222	4576	4312	-0.38	9.138e-05	0.007241
	ENSG00000146409	SLC18B1	342	287	290	307	378	504	0.47	9.265e-05	0.00732
	ENSG00000177189	RPS6KA3	2231	2010	2084	1992	2319	2694	0.33	9.325e-05	0.007345
	ENSG00000114353	GNAI2	10261	7916	10288	5773	6766	7083	-0.28	9.377e-05	0.007363
	ENSG00000157613	CREB3L1	6594	5946	7726	4326	4406	5021	-0.3	9.433e-05	0.007384
	ENSG00000164692	COL1A2	197965	157975	185605	108997	123781	142645	-0.28	9.704e-05	0.007574
	ENSG00000164647	STEAP1	240	208	193	238	283	317	0.48	9.75e-05	0.007586
	ENSG00000106853	PTGR1	818	735	777	789	903	934	0.36	0.0001018	0.007894
	ENSG00000107796	ACTA2	71081	61194	84001	46505	49496	49240	-0.31	0.0001087	0.008408
	ENSG00000106688	SLC1A1	979	945	883	981	1053	1223	0.38	0.0001091	0.008416
	ENSG00000131018	SYNE1	2239	1830	2352	1365	1434	1517	-0.31	0.0001115	0.008573
	ENSG00000216775	AL109918.1	1607	1266	1357	782	869	1063	-0.37	0.0001143	0.008762
	ENSG00000071205	ARHGAP10	358	298	404	395	411	449	0.41	0.0001158	0.008829
	ENSG00000184371	CSF1	1448	1064	1748	1545	1627	1685	0.38	0.0001159	0.008829
	ENSG00000106772	PRUNE2	2035	1826	2014	1194	1382	1374	-0.32	0.0001163	0.008837
	ENSG00000119471	HSDL2	2313	1998	2025	1976	2411	2705	0.34	0.0001199	0.009085
	ENSG00000130635	COL5A1	19869	15175	22452	11955	13120	13026	-0.32	0.0001226	0.009261
	ENSG00000117425	PTCH2	30	34	54	57	81	80	0.57	0.0001241	0.009345
	ENSG00000057252	SOAT1	3362	2944	3207	1920	2116	2452	-0.3	0.0001255	0.009365
	ENSG00000173068	BNC2	1422	1135	1520	1368	1549	1516	0.33	0.0001249	0.009365
	ENSG00000176485	PLAAT3	52	53	83	90	111	102	0.56	0.0001258	0.009365
	ENSG00000176532	PRR15	21	10	21	44	43	37	0.55	0.0001255	0.009365
	ENSG00000072163	LIMS2	231	215	339	142	126	140	-0.51	0.0001283	0.00952
	ENSG00000000971	CFH	4314	3953	4260	3862	4529	4954	0.29	0.0001366	0.01011
	ENSG00000161381	PLXDC1	174	153	198	96	88	72	-0.53	0.0001371	0.01012
	ENSG00000106546	AHR	8421	7134	7965	4696	5427	6176	-0.29	0.0001381	0.01016
	ENSG00000101255	TRIB3	1166	1078	1617	781	786	797	-0.4	0.0001409	0.01034
	ENSG00000152223	EPG5	1408	1297	1676	1389	1609	1752	0.32	0.0001427	0.01044
	ENSG00000143153	ATP1B1	1342	1250	1439	738	886	1044	-0.34	0.0001447	0.01056
	ENSG00000100234	TIMP3	38593	32285	43796	35752	41025	42370	0.27	0.0001455	0.01059
	ENSG00000164530	PI16	71	49	96	22	32	23	-0.56	0.0001475	0.0107
	ENSG00000156140	ADAMTS3	166	164	176	222	211	229	0.48	0.0001499	0.01084
	ENSG00000111339	ART4	114	90	116	109	168	186	0.52	0.0001541	0.01111
	ENSG00000255364	SMILR	58	88	57	17	21	32	-0.56	0.0001606	0.01156
	ENSG00000035403	VCL	17132	14127	16498	10056	11381	12221	-0.26	0.0001641	0.01177
	ENSG00000133805	AMPD3	76	53	77	106	105	104	0.54	0.0001679	0.01201
	ENSG00000122694	GLIPR2	920	777	893	522	583	574	-0.35	0.0001827	0.01303
	ENSG00000112414	ADGRG6	45	36	49	68	59	102	0.55	0.0001992	0.01417
	ENSG00000065923	SLC9A7	862	842	873	466	559	638	-0.36	0.0002006	0.01419
	ENSG00000221963	APOL6	456	371	465	440	502	536	0.37	0.0002	0.01419
	ENSG00000105290	APLP1	1716	1444	2206	1115	1151	1051	-0.38	0.0002042	0.01441
	ENSG00000106809	OGN	78373	68423	62569	38958	44678	53508	-0.35	0.0002157	0.01518
	ENSG00000090376	IRAK3	477	445	531	457	588	629	0.37	0.0002172	0.01524
	ENSG00000137193	PIM1	133	95	126	155	176	154	0.5	0.0002202	0.01541
	ENSG00000197635	DPP4	2087	1768	2119	1766	2158	2551	0.31	0.0002236	0.01561
	ENSG00000150347	ARID5B	11701	9753	11087	6842	7690	8366	-0.26	0.0002274	0.01583
	ENSG00000183098	GPC6	4980	4911	4861	2792	3411	3765	-0.32	0.0002305	0.016
	ENSG00000205336	ADGRG1	104	51	104	31	39	29	-0.55	0.000233	0.01613
	ENSG00000157110	RBPMS	2129	1774	2300	2120	2133	2336	0.3	0.0002347	0.01621
	ENSG00000148677	ANKRD1	1124	1094	1467	720	742	908	-0.36	0.0002354	0.01621
	ENSG00000131370	SH3BP5	488	457	454	458	555	628	0.38	0.0002375	0.01631
	ENSG00000134138	MEIS2	980	765	987	871	955	1240	0.35	0.0002395	0.01641
	ENSG00000130513	GDF15	1457	1268	1758	858	1049	1062	-0.33	0.0002436	0.01664
	ENSG00000160789	LMNA	2233	1729	2558	1386	1414	1430	-0.34	0.0002494	0.01699
	ENSG00000186187	ZNRF1	536	484	628	575	643	640	0.36	0.0002504	0.01701
	ENSG00000168679	SLC16A4	1162	1145	1062	1091	1298	1460	0.36	0.0002541	0.01722
	ENSG00000135842	NIBAN1	3246	2726	2894	1793	2065	2179	-0.3	0.000262	0.01771
	ENSG00000089876	DHX32	713	669	752	732	768	863	0.33	0.0002636	0.01772
	ENSG00000107438	PDLIM1	5533	4963	6428	5591	6064	6094	0.28	0.0002642	0.01772
	ENSG00000131711	MAP1B	26262	22631	27828	16366	18756	19866	-0.24	0.000264	0.01772
	ENSG00000068383	INPP5A	896	684	866	785	902	998	0.33	0.0002695	0.01803
	ENSG00000166398	KIAA0355	800	550	774	679	826	897	0.36	0.0002765	0.0184
	ENSG00000170017	ALCAM	9864	8582	8745	5260	6102	7166	-0.31	0.0002763	0.0184
	ENSG00000179218	CALR	22450	21134	30305	15212	16933	16553	-0.33	0.0002812	0.01866
	ENSG00000130176	CNN1	565	490	748	365	340	375	-0.41	0.0002821	0.01868
	ENSG00000115902	SLC1A4	998	795	1098	604	629	632	-0.35	0.0002833	0.01871
	ENSG00000121621	KIF18A	29	21	37	47	64	54	0.54	0.0002912	0.01918
	ENSG00000197747	S100A10	13441	11478	14607	8137	9388	10549	-0.25	0.0002929	0.01924
	ENSG00000228495	LINC01013	353	347	407	193	240	235	-0.41	0.0002936	0.01924
	ENSG00000070366	SMG6	460	405	586	555	554	573	0.39	0.0002966	0.01936
	ENSG00000248905	FMN1	17	12	20	32	37	43	0.52	0.000297	0.01936
	ENSG00000138448	ITGAV	8873	7951	8072	7660	8799	10604	0.31	0.0002989	0.01944
	ENSG00000129048	ACKR4	313	297	416	182	218	191	-0.44	0.0003014	0.01956
	ENSG00000276116	FUT8-AS1	3	2	12	30	16	25	0.44	0.0003036	0.01965
	ENSG00000123342	MMP19	1382	1151	1549	865	925	894	-0.33	0.0003111	0.02008
	ENSG00000115896	PLCL1	732	702	746	431	437	535	-0.36	0.0003216	0.02067
	ENSG00000163931	TKT	3546	2804	4801	4145	4265	4219	0.37	0.0003218	0.02067
	ENSG00000108510	MED13	4714	4095	4729	2730	3384	3345	-0.27	0.000328	0.02101
	ENSG00000162512	SDC3	1989	1638	2250	1252	1301	1409	-0.3	0.00033	0.02107
	ENSG00000204518	AADACL4	0	0	0	9	12	9	0.32	0.0003305	0.02107
	ENSG00000153208	MERTK	179	177	214	215	234	263	0.43	0.000335	0.0213
	ENSG00000163697	APBB2	4571	4095	4821	4135	4832	4942	0.26	0.0003371	0.02139
	ENSG00000118898	PPL	574	438	673	321	351	367	-0.39	0.000341	0.02158
	ENSG00000177119	ANO6	6266	5298	6234	5506	6118	6613	0.25	0.0003435	0.02168
	ENSG00000197614	MFAP5	18775	17278	18073	10937	12735	14238	-0.27	0.0003512	0.02212
	ENSG00000112210	RAB23	3457	2963	3019	1679	2110	2497	-0.33	0.0003566	0.0224
	ENSG00000111912	NCOA7	3764	3055	3266	3156	3536	4223	0.3	0.0003688	0.0231
	ENSG00000153071	DAB2	26860	23540	30327	17329	19659	20336	-0.25	0.0003696	0.0231
	ENSG00000119917	IFIT3	233	173	173	218	250	273	0.45	0.0003773	0.02341
	ENSG00000147853	AK3	2993	2432	2380	2351	3126	3398	0.35	0.0003774	0.02341
	ENSG00000171385	KCND3	122	87	135	42	58	63	-0.52	0.0003778	0.02341
	ENSG00000185432	METTL7A	385	348	298	316	474	545	0.44	0.0003781	0.02341
	ENSG00000137962	ARHGAP29	6248	5413	5899	3594	4107	4613	-0.27	0.0003876	0.02394
	ENSG00000260822	NA	323	256	270	139	159	195	-0.44	0.0004388	0.02704
	ENSG00000157514	TSC22D3	582	508	619	353	371	359	-0.36	0.0004427	0.02721
	ENSG00000178425	NT5DC1	851	664	822	786	846	908	0.32	0.0004489	0.02753
	ENSG00000107186	MPDZ	1165	903	909	912	1283	1259	0.37	0.0004519	0.02764
	ENSG00000172260	NEGR1	2290	1994	2143	1294	1342	1712	-0.31	0.0004771	0.02912
	ENSG00000261468	AC096921.2	339	319	327	175	208	211	-0.41	0.0004793	0.02918
	ENSG00000065308	TRAM2	12663	10309	14106	8092	8633	9196	-0.26	0.0004874	0.02961
	ENSG00000130638	ATXN10	4492	4185	4681	3946	4667	5379	0.27	0.0005896	0.03573
	ENSG00000101134	DOK5	3876	3283	3643	2259	2543	2788	-0.26	0.0005938	0.0359
	ENSG00000188869	TMC3	12	14	27	43	32	43	0.49	0.0005985	0.0361
	ENSG00000176971	FIBIN	309	275	270	312	315	401	0.4	0.0006107	0.03667
	ENSG00000196937	FAM3C	436	359	328	338	470	645	0.44	0.0006094	0.03667
	ENSG00000122641	INHBA	1777	1577	1655	921	1184	1288	-0.31	0.0006262	0.03751
	ENSG00000133321	PLAAT4	45	28	47	62	75	63	0.51	0.0006296	0.03762
	ENSG00000002834	LASP1	8182	6591	9352	5181	5699	5795	-0.27	0.0006348	0.03776
	ENSG00000112186	CAP2	5671	5108	5399	3437	3756	4177	-0.26	0.0006336	0.03776
	ENSG00000164920	OSR2	1776	1505	1947	1122	1217	1262	-0.28	0.0006514	0.03865
	ENSG00000140105	WARS	13743	11826	14724	12583	13724	14369	0.23	0.0006672	0.03941
	ENSG00000165181	SHOC1	5	1	1	18	13	13	0.37	0.0006661	0.03941
	ENSG00000128045	RASL11B	48	24	40	65	71	57	0.51	0.0006831	0.04026
	ENSG00000134259	NGF	572	495	685	359	387	347	-0.37	0.0006884	0.04048
	ENSG00000105976	MET	2783	2360	3079	2498	2870	3082	0.25	0.0007044	0.04123
	ENSG00000135298	ADGRB3	47	25	31	7	8	13	-0.46	0.0007043	0.04123
	ENSG00000114107	CEP70	135	109	109	146	162	160	0.45	0.0007252	0.04235
	ENSG00000149212	SESN3	6332	5829	5803	5515	6313	7390	0.29	0.0007277	0.04241
	ENSG00000119328	ABITRAM	445	460	484	281	297	286	-0.38	0.0007334	0.04264
	ENSG00000159216	RUNX1	1325	1011	1272	730	862	835	-0.3	0.0007478	0.04337
	ENSG00000082153	BZW1	2113	2014	1874	1834	2203	2721	0.33	0.0007512	0.04348
	ENSG00000154736	ADAMTS5	1033	941	979	545	683	746	-0.32	0.0007532	0.0435
	ENSG00000075223	SEMA3C	7979	6928	7347	4311	5187	6033	-0.28	0.0007741	0.0445
	ENSG00000113108	APBB3	132	99	186	165	178	206	0.45	0.0007733	0.0445
	ENSG00000124171	PARD6B	23	18	22	30	44	53	0.49	0.0007848	0.04501
	ENSG00000147065	MSN	14560	12224	17086	9451	10497	10711	-0.26	0.000794	0.04544
	ENSG00000082641	NFE2L1	4000	3492	4661	2639	2848	3014	-0.26	0.0008042	0.04576
	ENSG00000100592	DAAM1	689	575	671	613	708	782	0.31	0.0008049	0.04576
	ENSG00000171631	P2RY6	2	4	4	10	23	16	0.38	0.0008015	0.04576
	ENSG00000011201	ANOS1	3795	3382	4042	2348	2818	2781	-0.25	0.0008191	0.04647
	ENSG00000166173	LARP6	1708	1467	1787	1013	1191	1264	-0.27	0.0008227	0.04657
	ENSG00000140443	IGF1R	2279	1839	2647	1429	1526	1663	-0.28	0.0008311	0.0468
	ENSG00000152804	HHEX	500	346	512	255	266	319	-0.38	0.0008304	0.0468
	ENSG00000187210	GCNT1	958	840	971	547	605	720	-0.3	0.0008322	0.0468
	ENSG00000185650	ZFP36L1	7880	6347	7546	4617	5346	5583	-0.24	0.0008493	0.04757
	ENSG00000188501	LCTL	79	79	95	40	37	38	-0.49	0.0008497	0.04757
	ENSG00000123240	OPTN	5753	4793	5737	3441	3895	4349	-0.24	0.0008656	0.04836
	ENSG00000130147	SH3BP4	3098	2496	3510	3107	3120	3313	0.28	0.0008721	0.04862
	ENSG00000121440	PDZRN3	1471	1214	1376	848	938	1003	-0.29	0.0008781	0.04884
	ENSG00000173281	PPP1R3B	323	317	395	200	217	216	-0.39	0.0008948	0.04967

## Sheet: Supplementary Table 4
	term_ID	description	frequency	uniqueness	dispensability	eliminated
	GO:0006024	glycosaminoglycan biosynthetic process	0.559%	0.950	0.000	0
	GO:0007155	cell adhesion	0.544%	0.969	0.000	0
	GO:0019882	antigen processing and presentation	0.027%	0.945	0.000	0
	GO:0030198	extracellular matrix organization	0.060%	0.824	0.000	0
	GO:0032092	positive regulation of protein binding	0.017%	0.853	0.000	0
	GO:0042060	wound healing	0.094%	0.859	0.000	0
	GO:0016310	phosphorylation	7.764%	0.941	0.033	0
	GO:0007507	heart development	0.127%	0.566	0.058	0
	GO:0016125	sterol metabolic process	0.106%	0.899	0.060	0
	GO:0018057	peptidyl-lysine oxidation	0.000%	0.882	0.092	0
	GO:0044346	fibroblast apoptotic process	0.004%	0.888	0.106	0
	GO:0045197	establishment or maintenance of epithelial cell apical/basal polarity	0.008%	0.888	0.111	0
	GO:0006103	2-oxoglutarate metabolic process	0.020%	0.877	0.117	0
	GO:0060075	regulation of resting membrane potential	0.001%	0.864	0.124	0
	GO:0048661	positive regulation of smooth muscle cell proliferation	0.008%	0.754	0.139	0
	GO:0016477	cell migration	0.293%	0.783	0.141	0
	GO:0008219	cell death	0.458%	0.864	0.167	0
	GO:0006112	energy reserve metabolic process	0.168%	0.866	0.167	0
	GO:0010815	bradykinin catabolic process	0.001%	0.961	0.169	0
	GO:0007346	regulation of mitotic cell cycle	0.269%	0.773	0.176	0
	GO:0010906	regulation of glucose metabolic process	0.042%	0.802	0.198	0
	GO:0038027	apolipoprotein A-I-mediated signaling pathway	0.001%	0.768	0.199	0
	GO:0017157	regulation of exocytosis	0.044%	0.735	0.203	0
	GO:0071397	cellular response to cholesterol	0.001%	0.827	0.204	0
	GO:0098883	synapse disassembly	0.000%	0.885	0.205	0
	GO:0010506	regulation of autophagy	0.072%	0.851	0.206	0
	GO:0031440	regulation of mRNA 3'-end processing	0.005%	0.854	0.215	0
	GO:0045047	protein targeting to ER	0.164%	0.935	0.225	0
	GO:0071260	cellular response to mechanical stimulus	0.011%	0.844	0.229	0
	GO:0018298	protein-chromophore linkage	0.095%	0.933	0.238	0
	GO:0035633	maintenance of permeability of blood-brain barrier	0.000%	0.874	0.268	0
	GO:0033622	integrin activation	0.004%	0.913	0.277	0
	GO:0006508	proteolysis	5.223%	0.954	0.278	0
	GO:0045104	intermediate filament cytoskeleton organization	0.009%	0.838	0.292	0
	GO:0070936	protein K48-linked ubiquitination	0.011%	0.937	0.294	0
	GO:0060155	platelet dense granule organization	0.001%	0.915	0.302	0
	GO:0097581	lamellipodium organization	0.017%	0.824	0.302	0
	GO:0032026	response to magnesium ion	0.002%	0.867	0.307	0
	GO:0055072	iron ion homeostasis	0.141%	0.824	0.360	0
	GO:0035556	intracellular signal transduction	4.000%	0.659	0.362	0
	GO:0042574	retinal metabolic process	0.003%	0.889	0.372	0
	GO:2000646	positive regulation of receptor catabolic process	0.001%	0.799	0.379	0
	GO:0008210	estrogen metabolic process	0.004%	0.848	0.389	0
	GO:2000774	positive regulation of cellular senescence	0.001%	0.556	0.390	0
	GO:0061024	membrane organization	0.759%	0.891	0.396	0
	GO:0033353	S-adenosylmethionine cycle	0.039%	0.862	0.397	0
	GO:0044829	positive regulation by host of viral genome replication	0.002%	0.774	0.398	0

## Sheet: Supplementary Table 5
	GO.ID	Term	raw.p.value	Acronym
	GO:0035556	intracellular signal transduction	0.0002
	GO:0070371	ERK1 and ERK2 cascade	0.0003	MAPK
	GO:0032006	regulation of TOR signaling	0.0045	TOR
	GO:0070374	positive regulation of ERK1 and ERK2 cascade	0.0053	ERK
	GO:0051897	positive regulation of protein kinase B signaling	0.0152	Akt
	GO:0050848	regulation of calcium-mediated signaling	0.0155	Calcium
	GO:0010754	negative regulation of cGMP-mediated signaling	0.0197	cGMP
	GO:0070528	protein kinase C signaling	0.0335	PKC

## Sheet: Supplementary Table 6
	plaque cell type		GRIA1			GRIA2
	Cluster	Identity	Pearson r	P (two-tailed)	Significant?	Pearson r	P (two-tailed)	Significant?
	cluster_0	Fibroblast	-0.154	0.086	No	-0.167	0.063	No
	cluster_1	Endothelial	-0.085	0.345	No	0.023	0.802	No
	cluster_2	Macrophage	-0.257	0.004	Yes	-0.311	0	Yes
	cluster_3	Modulated SMC	0.227	0.011	Yes	0.223	0.012	Yes
	cluster_4	SMC	0.343	<0.0001	Yes	0.292	0.001	Yes
	cluster_5	T cell	-0.187	0.037	Yes	-0.208	0.02	Yes
	cluster_6	Pericyte 1	-0.051	0.575	No	-0.06	0.506	No
	cluster_7	Pericyte 2	0.278	0.002	Yes	0.282	0.002	Yes
	cluster_8	B cell	-0.059	0.514	No	-0.09	0.321	No
	cluster_9	Plasma cell	-0.033	0.716	No	-0.061	0.503	No
	cluster_15	Neuron	-0.185	0.039	Yes	-0.041	0.65	No
	cluster_16	NK cell	-0.197	0.028	Yes	-0.2	0.026	Yes
